# Supplementary material for: Early Oxygen Treatment Measurements Can Predict COVID-19 Mortality: A Preliminary Study
Source: Healthcare (Basel). 2022 Jun 20;10(6):1146. doi: 10.3390/healthcare10061146 (PMC9222284; doi:10.3390/healthcare10061146)
Supplement: Supplementary file 1 [file healthcare-10-01146-s001.zip]

Archive with 1 entries (1 files):
- healthcare-1682489-supplementary.pdf
